# Supplementary material for: Empowering young athletes: the influence of autonomy-supportive coaching on resilience, optimism, and development
Source: Front Psychol. 2025 Jan 8;15:1433171. doi: 10.3389/fpsyg.2024.1433171 (PMC11750835; doi:10.3389/fpsyg.2024.1433171)
Supplement: Supplementary file 1 [file Data_Sheet_1.csv]

CS1	CS2	CS3	CS4	PR1	PR2	PR3	PR4	PR5	DO1	DO2	DO3	DO4	DO5	DO6	DO7	DO8	AD1	AD2	AD3	AD4	AD5
3	3	3	3	3	3	3	3	3	3	3	3	3	3	3	3	3	3	3	3	3	3
4	4	4	4	3	3	3	3	3	4	4	4	4	4	4	4	4	4	4	4	4	4
4	4	4	4	4	4	4	4	4	4	4	4	4	4	4	4	4	4	4	4	4	4
5	5	5	5	5	5	5	5	5	5	5	5	5	5	5	5	5	5	5	5	5	5
1	1	1	1	1	1	1	1	1	1	1	1	1	1	1	1	1	1	1	1	1	1
5	4	3	4	4	4	3	4	3	4	3	5	4	3	5	5	5	4	4	3	4	3
5	5	5	5	5	5	5	5	5	5	5	5	5	5	5	5	5	5	5	5	5	5
3	2	2	2	3	3	2	3	3	3	2	2	2	2	2	4	5	3	3	3	3	3
2	2	1	3	4	4	4	4	4	4	4	3	4	4	1	1	1	5	4	4	4	4
2	3	3	3	3	2	2	3	3	3	2	3	4	3	3	3	3	4	4	3	4	4
3	3	3	3	3	3	3	3	4	3	3	3	3	3	3	3	3	3	3	3	3	2
2	3	2	4	3	2	2	3	4	3	4	2	3	3	3	4	4	2	3	2	4	3
2	2	2	3	3	3	4	4	4	3	4	3	3	3	3	3	3	2	2	2	3	2
3	3	3	3	4	4	4	2	4	3	3	3	3	3	3	3	3	4	3	2	2	2
4	4	4	4	4	4	4	4	4	4	4	4	4	4	3	3	3	4	4	4	4	4
3	4	2	2	4	3	3	3	3	3	3	4	4	4	3	3	3	3	4	3	3	3
3	3	3	3	3	3	3	3	3	3	3	3	3	3	3	3	4	4	4	4	4	4
5	5	3	3	4	4	4	4	4	4	4	4	3	5	4	4	4	3	4	3	4	3
3	3	3	3	3	3	3	3	3	3	3	3	3	3	3	3	3	3	3	3	3	3
4	4	3	4	4	3	3	3	3	3	4	3	3	3	4	3	4	3	4	3	3	3
4	4	3	3	4	4	3	4	4	4	4	5	5	5	4	4	4	4	4	3	4	3
3	3	3	3	3	3	3	3	3	3	3	3	3	3	4	3	5	2	4	3	3	3
4	4	4	4	3	3	3	3	3	4	4	4	4	4	3	3	5	3	5	5	4	4
4	4	4	4	4	4	4	4	4	4	4	4	4	4	3	3	4	4	4	4	4	4
3	3	3	3	4	4	3	3	3	3	3	4	4	3	4	4	4	3	3	3	3	3
5	5	5	5	5	4	4	3	3	4	4	5	5	4	4	4	4	5	4	4	4	3
2	4	3	3	4	4	3	4	3	2	2	4	4	4	5	5	5	2	2	2	3	3
5	4	3	4	5	4	5	5	5	5	4	5	4	5	4	3	4	3	4	5	4	4
3	4	2	4	4	2	3	4	2	4	2	4	2	4	3	4	2	3	4	2	4	3
3	4	3	3	4	4	4	4	4	3	3	4	4	4	3	5	3	4	4	4	4	4
4	4	4	4	4	4	4	4	5	4	4	3	3	5	2	4	4	3	3	4	4	5
4	4	4	3	4	4	3	4	3	4	3	3	4	4	4	4	4	4	3	4	3	3
3	4	4	4	3	3	3	3	3	3	4	3	3	3	5	4	4	3	4	3	4	4
4	4	4	4	3	3	3	3	3	4	3	4	4	4	5	5	4	3	4	3	4	3
3	4	4	4	4	5	5	5	4	4	5	4	4	4	4	5	5	3	4	4	4	3
4	4	4	4	4	4	4	4	4	4	4	4	4	4	5	4	4	4	4	4	4	4
5	4	3	4	4	2	4	3	4	4	3	4	2	4	5	1	4	2	3	4	2	4
3	4	4	4	3	4	4	3	3	4	3	4	4	4	3	4	4	4	3	3	4	4
4	5	5	5	5	5	5	5	5	5	4	4	4	5	3	4	4	5	5	5	5	5
4	3	4	3	4	4	4	4	4	4	4	4	4	4	4	3	4	4	3	4	4	4
5	5	3	5	4	3	3	3	3	3	3	3	3	3	4	4	4	5	3	5	5	5
3	3	3	3	4	4	4	4	4	4	4	4	4	4	3	4	4	4	4	4	4	3
3	4	3	4	3	3	3	3	3	4	3	4	4	3	4	4	4	3	3	3	4	3
5	4	3	4	4	5	4	4	4	5	4	3	3	4	4	4	4	5	3	5	5	4
4	4	4	4	3	3	3	4	3	3	3	4	4	4	5	5	5	3	4	3	4	4
3	2	3	2	3	4	4	3	3	4	3	4	4	3	4	4	3	3	2	3	4	3
3	2	2	3	3	3	3	4	3	4	3	3	4	3	4	4	4	4	4	3	4	4
4	4	4	5	3	4	4	3	3	3	3	3	4	3	3	4	5	3	4	3	4	3
4	4	2	2	3	4	3	4	3	3	3	3	3	3	3	3	4	4	4	3	3	4
3	3	3	3	3	3	3	3	3	3	3	3	3	3	4	4	3	3	3	3	3	3
3	3	3	3	3	3	3	3	3	3	3	3	3	3	4	4	3	3	3	3	3	3
3	2	2	2	3	3	3	3	3	3	2	4	4	4	4	4	5	3	4	3	4	4
4	5	4	3	4	3	5	4	4	4	4	5	4	4	4	3	3	4	4	4	3	3
4	3	4	3	4	3	3	3	3	4	3	3	4	4	4	4	4	3	3	3	3	3
3	4	3	3	4	4	4	4	4	4	4	4	4	4	4	4	4	4	4	2	2	3
3	4	2	4	3	4	4	4	4	3	4	3	3	3	3	4	3	4	4	3	4	3
3	4	3	3	3	3	3	4	3	3	4	3	4	3	4	4	3	4	3	4	3	3
4	4	4	4	4	3	3	4	4	3	4	4	4	4	4	4	4	4	4	3	4	3
3	3	3	3	3	3	4	4	4	4	4	4	4	4	3	4	5	4	4	4	4	3
3	4	4	4	4	4	4	3	3	3	3	4	4	4	4	4	4	2	4	4	4	4
3	3	3	3	4	3	3	3	3	3	3	3	4	4	3	3	4	3	4	3	3	3
3	3	3	3	4	4	4	4	4	4	3	4	4	4	3	4	4	3	3	3	3	3
3	4	3	3	3	3	4	4	4	4	3	4	4	4	3	4	4	4	4	3	3	3
4	4	4	4	3	3	3	3	3	4	4	4	4	4	3	4	4	4	4	4	4	4
2	3	2	3	4	4	4	4	4	4	4	4	4	4	4	3	4	3	3	3	3	3
3	4	4	4	4	4	4	4	4	3	4	5	4	5	4	4	4	4	4	3	4	3
3	3	3	3	3	3	4	3	3	4	4	4	4	4	4	4	4	3	4	3	3	3
4	4	4	4	4	4	4	4	4	5	5	5	5	5	4	4	4	5	3	4	4	4
3	3	3	3	5	4	4	4	4	4	4	4	4	4	4	4	4	4	5	5	3	4
3	4	4	4	5	4	4	4	4	5	4	5	5	5	4	4	4	4	4	3	4	4
4	3	3	4	4	4	4	4	4	4	4	3	4	4	4	4	4	4	4	4	4	4
4	3	4	4	4	4	4	4	4	4	4	4	4	3	4	4	4	4	4	4	4	5
4	4	4	4	4	4	4	4	4	5	4	5	5	5	3	4	4	4	4	4	4	4
4	3	3	4	4	4	3	3	3	4	3	4	4	4	3	4	4	3	3	4	3	3
4	4	4	4	4	4	4	4	4	4	4	4	4	4	3	4	4	4	4	4	4	4
3	4	3	3	4	3	3	3	3	3	3	3	3	3	4	4	4	3	3	3	3	3
4	4	4	4	3	4	4	4	3	4	4	5	5	4	4	4	4	4	4	4	4	4
4	5	3	4	4	5	4	4	5	4	5	4	5	5	5	4	4	4	5	4	5	5
3	4	4	4	4	4	4	4	5	4	4	4	4	4	2	4	3	4	3	3	4	4
4	4	4	4	3	3	3	3	3	4	3	4	4	3	3	3	4	3	3	3	3	3
4	4	4	3	4	4	4	4	4	4	4	4	4	4	3	4	3	4	4	4	4	4
3	2	3	3	3	3	2	3	3	2	2	3	3	3	3	4	4	3	3	3	2	2
3	4	3	4	3	4	4	4	4	3	4	3	4	3	3	4	4	4	4	3	4	3
4	4	4	4	3	3	3	3	3	3	3	3	4	3	3	4	4	4	4	4	4	4
3	3	3	4	2	3	3	2	2	4	3	4	4	3	4	4	4	3	3	3	4	3
2	3	3	3	4	3	3	3	2	3	2	2	3	4	4	4	4	1	1	3	3	3
3	3	3	3	3	3	3	3	2	3	3	3	4	3	4	4	4	4	4	4	4	4
4	4	4	4	4	4	2	4	4	4	4	4	4	4	2	2	5	4	4	4	4	4
4	3	3	4	4	4	4	4	4	4	3	4	4	4	3	3	3	4	4	4	4	4
4	4	4	4	2	3	4	3	3	3	3	3	4	3	3	4	3	4	3	3	3	4
4	3	3	4	4	3	3	3	4	4	3	4	4	4	3	4	4	4	4	3	3	4
3	3	3	3	3	3	3	3	3	3	3	3	3	3	3	4	4	3	3	3	3	3
4	4	4	4	4	4	4	4	4	4	4	4	4	4	3	4	4	4	4	4	4	4
4	4	4	4	4	4	4	4	4	5	5	5	5	5	3	4	5	4	4	4	4	4
4	3	3	4	4	3	3	4	3	4	4	3	3	4	4	3	4	4	3	4	4	4
3	4	3	4	4	3	3	3	3	4	3	4	4	4	4	4	4	4	3	4	4	3
4	4	4	4	4	4	4	4	4	4	4	4	4	4	4	4	4	4	4	4	4	4
4	4	4	4	4	4	4	4	3	3	3	4	4	4	4	4	4	4	3	3	4	4
4	4	4	4	3	3	3	3	3	3	4	4	4	4	4	4	4	4	3	4	4	4
4	4	4	4	4	4	4	4	4	4	4	4	4	4	4	4	4	4	4	4	4	3
4	4	4	4	4	4	4	3	3	4	4	3	3	4	4	4	4	4	4	4	4	4
4	5	4	4	4	4	4	4	4	4	4	4	4	4	4	4	4	5	4	4	4	5
3	4	5	5	4	4	5	5	5	4	4	4	4	5	4	4	5	5	5	5	5	5
5	5	5	5	4	4	5	5	4	4	3	4	4	4	4	5	5	4	5	5	5	4
4	4	4	4	4	4	4	4	4	4	4	4	4	4	5	4	4	4	4	4	4	4
5	5	5	5	1	2	2	1	1	3	1	4	3	3	5	5	5	4	5	5	4	5
4	5	3	3	2	2	2	2	3	5	2	5	4	5	4	5	5	4	4	4	4	4
3	3	3	3	4	4	4	4	4	3	3	3	3	3	4	4	5	3	3	3	3	3
3	3	2	2	3	2	3	3	3	3	2	4	5	4	3	4	4	4	4	4	4	4
4	3	3	4	4	3	3	3	3	4	3	4	4	4	4	3	4	4	4	4	3	3
4	3	3	2	5	4	5	5	5	5	4	4	5	5	4	4	5	4	5	4	5	5
4	4	4	4	3	4	4	4	3	3	3	4	4	4	4	4	4	3	3	3	3	3
4	4	4	4	5	5	5	5	4	5	5	5	5	5	3	5	5	5	5	4	5	5
4	3	4	3	3	4	4	4	4	4	4	3	4	5	4	5	5	4	3	4	3	4
4	4	4	4	4	4	4	4	3	4	4	4	4	4	3	4	4	5	5	4	4	5
4	4	4	4	4	3	4	3	3	4	3	5	4	4	5	5	5	3	4	4	3	3
4	5	5	5	5	5	5	4	4	5	4	4	5	5	5	5	5	5	5	4	5	5
4	4	5	4	4	4	4	4	4	4	4	4	4	4	5	5	5	4	4	4	4	4
4	4	4	5	4	4	5	4	4	4	3	4	4	4	3	4	4	4	3	3	4	4
4	3	4	3	4	5	3	3	3	4	3	3	4	4	5	5	5	4	3	4	3	4
3	3	2	3	4	4	4	3	4	4	3	4	4	4	4	4	4	2	3	3	3	4
2	4	3	3	5	4	4	4	4	4	4	4	4	4	4	4	4	4	3	4	4	4
3	4	4	4	4	4	3	4	3	5	4	4	4	5	5	5	5	4	4	2	4	3
3	4	4	4	4	3	3	4	4	5	4	5	5	5	3	3	4	4	3	4	5	4
3	3	3	3	3	3	3	3	3	3	3	3	3	3	5	5	5	3	3	3	3	3
5	5	5	5	4	4	4	4	3	5	5	5	5	5	5	5	5	5	5	5	5	5
4	4	4	3	5	3	3	3	4	4	3	4	5	5	4	4	4	3	4	3	3	4
4	5	5	5	4	4	4	3	4	5	3	5	5	5	5	5	5	3	3	4	4	4
3	3	3	4	3	3	4	4	5	4	3	3	4	5	3	4	3	4	4	4	3	3
4	4	4	3	4	4	4	4	4	4	4	4	4	4	4	4	4	4	4	4	4	4
4	3	3	3	4	3	4	4	3	5	4	4	4	5	4	4	4	4	4	4	4	4
3	4	4	4	4	4	4	4	4	5	4	4	4	4	5	5	5	3	3	4	4	3
2	2	3	3	2	1	3	3	3	4	3	5	5	5	4	5	5	2	4	3	4	3
4	5	5	5	4	4	4	4	4	4	4	5	5	5	3	5	4	5	5	5	5	5
3	2	2	1	3	2	3	3	3	4	3	3	4	3	4	4	5	3	2	1	2	2
4	5	4	4	5	4	5	4	4	5	4	5	4	5	4	4	3	4	3	4	3	4
3	4	4	4	4	4	4	4	4	4	3	4	4	4	4	5	5	3	3	3	3	4
4	3	5	4	5	5	3	5	5	4	5	5	4	4	3	3	3	4	3	5	5	5
4	4	4	4	4	4	4	4	3	4	3	3	3	4	4	4	4	3	3	3	2	3
3	2	2	3	4	3	4	3	2	3	2	2	3	2	4	4	4	4	4	4	2	2
3	3	3	3	4	4	4	3	3	4	3	5	5	4	4	4	4	2	2	2	2	2
4	4	4	3	3	4	3	3	3	3	2	4	3	3	4	4	4	3	2	3	3	3
3	3	4	4	4	4	4	4	4	4	4	4	4	4	4	4	4	3	3	4	3	3
3	4	4	4	4	4	2	3	2	3	3	4	4	4	4	4	5	3	4	2	3	3
3	3	3	4	4	4	4	4	5	3	3	3	4	4	4	5	4	4	3	3	4	4
4	4	3	3	2	2	2	2	2	2	2	4	2	2	4	4	4	4	4	4	4	2
4	4	3	3	3	3	2	3	4	4	3	5	4	3	5	5	5	4	4	3	3	3
4	4	4	4	4	2	3	3	3	3	2	4	4	5	3	5	5	3	3	3	3	2
4	4	4	4	4	3	3	3	3	4	4	4	4	4	4	4	4	3	3	3	3	4
2	3	2	3	4	3	3	3	3	3	3	4	4	4	4	4	4	4	3	3	3	4
4	4	4	4	4	4	4	4	4	4	4	4	4	4	3	4	3	4	4	4	4	4
4	5	5	5	4	3	3	3	3	5	3	4	4	4	5	5	5	5	5	4	4	4
4	4	4	4	5	5	5	5	4	4	4	5	4	4	5	5	5	3	3	3	3	4
5	5	5	5	3	3	4	4	3	4	4	4	4	4	5	4	5	5	3	5	5	4
5	4	4	5	5	4	4	4	5	4	4	4	5	4	5	4	5	4	4	5	4	5
4	4	4	5	4	4	4	3	4	4	4	4	4	4	4	4	4	5	5	4	4	4
4	4	4	4	4	4	4	4	4	4	4	4	4	4	4	4	4	4	4	4	4	4
4	4	4	4	4	3	4	4	3	4	4	4	4	4	3	4	4	4	4	5	4	4
3	4	3	4	4	4	4	4	4	4	3	4	4	4	4	4	4	4	4	4	4	4
4	3	3	3	2	2	3	3	3	2	2	4	4	3	4	5	4	2	3	2	3	3
4	4	5	4	3	4	4	4	4	4	4	4	4	4	4	3	5	5	5	5	5	5
4	4	4	3	4	4	4	3	3	4	3	4	4	4	4	5	5	4	4	4	4	3
4	4	4	4	3	4	4	4	4	5	3	4	4	4	5	3	4	3	3	4	4	4
2	2	3	3	3	5	3	4	3	3	2	3	4	3	4	3	4	5	5	5	5	5
5	4	5	4	4	5	4	5	3	5	4	3	5	4	4	5	5	5	4	5	5	4
3	3	3	3	3	3	4	2	3	5	4	3	4	5	4	5	5	5	5	4	4	3
5	4	3	3	2	2	2	3	3	4	4	3	3	4	5	5	5	4	4	5	4	3
5	4	4	4	4	4	4	4	4	4	4	4	4	4	3	5	5	5	4	5	5	5
4	4	4	4	4	4	4	4	4	4	4	4	4	4	5	5	5	4	4	4	4	4
3	5	3	3	5	4	5	4	4	4	4	4	4	4	3	5	5	4	3	4	5	5
4	4	4	4	3	3	3	3	3	4	3	4	4	4	5	5	5	4	3	4	3	3
4	4	4	4	4	4	4	4	4	5	5	5	5	5	5	5	5	4	4	4	5	5
3	4	3	3	3	4	3	4	3	2	3	3	3	4	4	4	5	4	3	4	4	3
4	3	4	5	5	5	5	5	4	5	4	4	4	4	4	5	5	5	5	5	4	4
5	5	5	5	5	4	4	5	5	5	4	5	5	5	3	5	5	5	5	3	5	4
3	4	4	4	4	4	3	3	3	4	3	3	3	4	5	5	5	4	2	3	3	3
4	4	4	4	4	4	4	4	4	4	4	4	4	4	5	5	5	4	3	4	4	4
3	3	3	3	4	3	3	3	5	3	2	4	4	3	5	5	5	5	1	1	1	1
4	4	4	4	4	3	3	3	4	4	4	3	3	3	5	5	5	3	3	4	3	3
2	2	2	2	3	2	2	2	2	1	1	4	3	3	4	5	5	3	3	3	3	3
3	3	3	3	3	3	3	3	3	3	3	3	3	3	5	5	5	3	3	3	3	3
4	4	4	4	5	5	3	4	4	4	4	4	4	4	3	5	5	3	4	4	4	4
3	3	3	3	5	5	3	5	5	5	3	5	5	5	5	5	5	3	3	3	3	3
5	5	5	5	5	5	5	5	5	5	5	5	5	5	5	5	5	5	3	5	3	3
3	4	4	4	2	2	3	3	3	4	3	4	3	4	3	5	3	3	3	3	3	3
2	3	2	3	4	3	3	3	2	3	4	4	3	3	2	3	3	3	3	2	3	3
5	5	5	4	4	5	4	4	4	3	3	5	4	4	3	4	4	4	3	3	5	4
4	4	4	4	4	4	4	4	4	4	3	4	4	4	4	4	4	3	4	4	4	4
4	3	5	5	5	5	5	5	5	5	5	5	5	5	5	4	5	5	5	5	5	5
4	4	4	4	4	4	4	4	4	5	4	4	4	4	5	5	5	4	4	4	4	4
5	5	5	5	5	5	5	5	5	5	5	5	5	5	5	5	5	5	5	5	5	5
4	4	4	4	5	4	5	5	4	5	5	5	5	5	4	4	4	5	5	5	5	5
5	5	4	4	5	5	5	5	5	4	5	4	4	5	5	5	5	5	4	4	4	5
5	5	5	5	5	5	5	5	5	5	5	5	5	5	5	5	5	5	5	5	5	5
2	4	3	3	5	4	4	4	4	4	4	5	5	5	3	5	4	4	3	4	5	4
4	4	3	3	3	3	3	3	3	4	2	3	4	4	5	5	5	3	3	3	3	3
4	3	3	3	4	4	4	4	4	4	4	4	4	4	5	5	5	5	5	4	4	4
5	5	5	5	3	3	4	4	3	5	5	5	5	5	5	5	5	5	5	3	5	5
5	4	4	4	4	4	4	4	4	4	4	4	4	5	5	5	5	4	5	4	4	3
5	5	5	5	5	5	5	5	5	5	5	5	5	5	5	5	5	5	5	5	5	5
4	4	4	4	4	4	4	4	4	4	4	4	4	4	3	4	4	4	4	4	4	4
3	4	4	3	3	3	3	4	3	4	3	4	3	4	4	4	4	4	4	3	3	4
4	4	4	4	4	4	4	4	4	4	4	3	4	4	4	5	4	5	4	5	4	4
5	4	4	5	3	3	4	3	3	5	5	4	4	5	5	4	5	5	5	5	4	5
4	4	4	4	3	3	3	3	3	3	3	4	3	4	5	5	5	3	3	3	4	3
5	5	4	4	3	3	3	3	3	4	4	4	4	4	5	5	5	4	3	3	4	4
4	4	4	4	4	3	3	3	3	3	3	4	4	4	5	5	5	3	4	3	3	3
4	4	4	4	4	4	4	4	4	4	4	4	4	4	5	5	5	3	4	4	3	4
4	4	4	4	4	4	4	4	4	4	3	4	4	4	5	5	5	5	5	5	4	3
5	5	1	3	4	4	4	4	4	5	5	5	5	5	5	5	5	5	3	5	5	5
4	4	4	4	5	5	5	5	5	5	5	5	5	5	3	4	4	4	4	4	5	4
4	4	4	4	3	3	3	3	3	5	4	4	4	4	3	5	3	3	3	3	3	3
4	4	4	4	4	4	4	4	4	4	4	4	4	4	3	5	4	4	4	4	4	4
5	5	5	5	4	4	4	4	4	5	5	5	5	5	3	5	5	5	5	5	5	5
5	5	5	3	3	3	3	3	1	3	2	3	3	3	4	4	4	3	3	3	3	3
4	4	4	4	3	3	3	3	3	4	4	4	4	4	4	4	4	4	4	4	4	4
5	5	4	4	4	4	4	4	4	4	4	4	4	4	5	5	5	4	4	4	4	4
4	4	4	4	4	4	4	4	4	5	5	5	5	5	5	5	5	5	4	5	5	5
5	4	3	4	5	5	5	5	5	4	4	4	4	5	5	5	5	5	5	5	5	5
3	5	5	5	5	5	5	5	5	5	5	5	5	5	5	5	5	5	5	5	5	5
4	4	3	4	4	4	4	4	4	4	4	4	4	4	5	5	5	5	5	5	5	5
5	5	5	5	5	5	5	5	5	5	5	5	5	5	5	5	5	5	5	5	5	5
4	4	4	4	3	3	3	3	3	5	4	4	3	4	5	5	5	3	5	4	4	4
4	4	3	3	4	4	4	3	2	3	3	4	3	4	5	5	5	4	3	4	4	4
4	5	5	5	5	5	5	5	5	5	5	5	5	5	5	5	5	5	5	5	5	5
4	4	4	4	4	4	4	4	4	5	5	5	5	5	5	5	5	4	4	4	5	5
3	4	3	3	3	4	3	4	3	2	3	3	3	4	4	4	5	4	3	4	4	3
4	3	4	5	5	5	5	5	4	5	4	4	4	4	4	5	5	5	5	5	4	4
5	5	5	5	5	4	4	5	5	5	4	5	5	5	3	5	5	5	5	3	5	4
3	4	4	4	4	4	3	3	3	4	3	3	3	4	5	5	5	4	2	3	3	3
4	4	4	4	4	4	4	4	4	4	4	4	4	4	5	5	5	4	3	4	4	4
3	3	3	3	4	3	3	3	5	3	2	4	4	3	5	5	5	5	1	1	1	1
4	4	4	4	4	3	3	3	4	4	4	3	3	3	5	5	5	3	3	4	3	3
2	2	2	2	3	2	2	2	2	1	1	4	3	3	4	5	5	3	3	3	3	3
3	3	3	3	3	3	3	3	3	3	3	3	3	3	5	5	5	3	3	3	3	3
4	4	4	4	5	5	3	4	4	4	4	4	4	4	3	5	5	3	4	4	4	4
3	3	3	3	5	5	3	5	5	5	3	5	5	5	5	5	5	3	3	3	3	3
5	5	5	5	5	5	5	5	5	5	5	5	5	5	5	5	5	5	3	5	3	3
3	4	4	4	2	2	3	3	3	4	3	4	3	4	3	5	3	3	3	3	3	3
2	3	2	3	4	3	3	3	2	3	4	4	3	3	2	3	3	3	3	2	3	3
5	5	5	4	4	5	4	4	4	3	3	5	4	4	3	4	4	4	3	3	5	4
4	4	4	4	4	4	4	4	4	4	3	4	4	4	4	4	4	3	4	4	4	4
4	3	5	5	5	5	5	5	5	5	5	5	5	5	5	4	5	5	5	5	5	5
4	4	4	4	4	4	4	4	4	5	4	4	4	4	5	5	5	4	4	4	4	4
5	5	5	5	5	5	5	5	5	5	5	5	5	5	5	5	5	5	5	5	5	5
4	4	4	4	5	4	5	5	4	5	5	5	5	5	4	4	4	5	5	5	5	5
5	5	4	4	5	5	5	5	5	4	5	4	4	5	5	5	5	5	4	4	4	5
5	5	5	5	5	5	5	5	5	5	5	5	5	5	5	5	5	5	5	5	5	5
2	4	3	3	5	4	4	4	4	4	4	5	5	5	3	5	4	4	3	4	5	4
4	4	3	3	3	3	3	3	3	4	2	3	4	4	5	5	5	3	3	3	3	3
4	3	3	3	4	4	4	4	4	4	4	4	4	4	5	5	5	5	5	4	4	4
5	5	5	5	3	3	4	4	3	5	5	5	5	5	5	5	5	5	5	3	5	5
5	4	4	4	4	4	4	4	4	4	4	4	4	5	5	5	5	4	5	4	4	3
5	5	5	5	5	5	5	5	5	5	5	5	5	5	5	5	5	5	5	5	5	5
4	4	4	4	4	4	4	4	4	4	4	4	4	4	3	4	4	4	4	4	4	4
3	4	4	3	3	3	3	4	3	4	3	4	3	4	4	4	4	4	4	3	3	4
4	4	4	4	4	4	4	4	4	4	4	3	4	4	4	5	4	5	4	5	4	4
5	4	4	5	3	3	4	3	3	5	5	4	4	5	5	4	5	5	5	5	4	5
4	4	4	4	3	3	3	3	3	3	3	4	3	4	5	5	5	3	3	3	4	3
5	5	4	4	3	3	3	3	3	4	4	4	4	4	5	5	5	4	3	3	4	4
4	4	4	4	4	3	3	3	3	3	3	4	4	4	5	5	5	3	4	3	3	3
4	4	4	4	4	4	4	4	4	4	4	4	4	4	5	5	5	3	4	4	3	4
4	4	4	4	4	4	4	4	4	4	3	4	4	4	5	5	5	5	5	5	4	3
5	5	1	3	4	4	4	4	4	5	5	5	5	5	5	5	5	5	3	5	5	5
4	4	4	4	5	5	5	5	5	5	5	5	5	5	3	4	4	4	4	4	5	4
4	4	4	4	3	3	3	3	3	5	4	4	4	4	3	5	3	3	3	3	3	3
4	4	4	4	4	4	4	4	4	4	4	4	4	4	3	5	4	4	4	4	4	4
5	5	5	5	4	4	4	4	4	5	5	5	5	5	3	5	5	5	5	5	5	5
5	5	5	3	3	3	3	3	1	3	2	3	3	3	4	4	4	3	3	3	3	3
4	4	4	4	3	3	3	3	3	4	4	4	4	4	4	4	4	4	4	4	4	4
5	5	4	4	4	4	4	4	4	4	4	4	4	4	5	5	5	4	4	4	4	4
4	4	4	4	4	4	4	4	4	5	5	5	5	5	5	5	5	5	4	5	5	5
5	4	3	4	5	5	5	5	5	4	4	4	4	5	5	5	5	5	5	5	5	5
3	5	5	5	5	5	5	5	5	5	5	5	5	5	5	5	5	5	5	5	5	5
4	4	3	4	4	4	4	4	4	4	4	4	4	4	5	5	5	5	5	5	5	5
5	5	5	5	5	5	5	5	5	5	5	5	5	5	5	5	5	5	5	5	5	5
4	4	4	4	3	3	3	3	3	5	4	4	3	4	5	5	5	3	5	4	4	4
4	4	3	3	4	4	4	3	2	3	3	4	3	4	5	5	5	4	3	4	4	4
4	5	5	5	5	5	5	5	5	5	5	5	5	5	5	5	5	5	5	5	5	5
4	4	4	4	4	4	4	4	4	4	4	4	4	4	4	4	4	4	4	4	4	4
5	5	5	5	5	5	5	5	5	5	5	5	5	5	5	5	5	5	5	5	5	5
1	1	1	1	1	1	1	1	1	1	1	1	1	1	1	1	1	1	1	1	1	1
5	4	3	4	4	4	3	4	3	4	3	5	4	3	5	5	5	4	4	3	4	3
5	5	5	5	5	5	5	5	5	5	5	5	5	5	5	5	5	5	5	5	5	5
3	2	2	2	3	3	2	3	3	3	2	2	2	2	2	4	5	3	3	3	3	3
2	2	1	3	4	4	4	4	4	4	4	3	4	4	1	1	1	5	4	4	4	4
2	3	3	3	3	2	2	3	3	3	2	3	4	3	3	3	3	4	4	3	4	4
3	3	3	3	3	3	3	3	4	3	3	3	3	3	3	3	3	3	3	3	3	2
2	3	2	4	3	2	2	3	4	3	4	2	3	3	3	4	4	2	3	2	4	3
2	2	2	3	3	3	4	4	4	3	4	3	3	3	3	3	3	2	2	2	3	2
3	3	3	3	4	4	4	2	4	3	3	3	3	3	3	3	3	4	3	2	2	2
4	4	4	4	4	4	4	4	4	4	4	4	4	4	3	3	3	4	4	4	4	4
3	4	2	2	4	3	3	3	3	3	3	4	4	4	3	3	3	3	4	3	3	3
3	3	3	3	3	3	3	3	3	3	3	3	3	3	3	3	4	4	4	4	4	4
5	5	3	3	4	4	4	4	4	4	4	4	3	5	4	4	4	3	4	3	4	3
3	3	3	3	3	3	3	3	3	3	3	3	3	3	3	3	3	3	3	3	3	3
4	4	3	4	4	3	3	3	3	3	4	3	3	3	4	3	4	3	4	3	3	3
4	4	3	3	4	4	3	4	4	4	4	5	5	5	4	4	4	4	4	3	4	3
4	4	4	5	3	4	4	3	3	3	3	3	4	3	3	4	5	3	4	3	4	3
4	4	2	2	3	4	3	4	3	3	3	3	3	3	3	3	4	4	4	3	3	4
3	3	3	3	3	3	3	3	3	3	3	3	3	3	4	4	3	3	3	3	3	3
3	3	3	3	3	3	3	3	3	3	3	3	3	3	4	4	3	3	3	3	3	3
3	2	2	2	3	3	3	3	3	3	2	4	4	4	4	4	5	3	4	3	4	4
4	5	4	3	4	3	5	4	4	4	4	5	4	4	4	3	3	4	4	4	3	3
4	3	4	3	4	3	3	3	3	4	3	3	4	4	4	4	4	3	3	3	3	3
3	4	3	3	4	4	4	4	4	4	4	4	4	4	4	4	4	4	4	2	2	3
3	4	2	4	3	4	4	4	4	3	4	3	3	3	3	4	3	4	4	3	4	3
3	4	3	3	3	3	3	4	3	3	4	3	4	3	4	4	3	4	3	4	3	3
4	4	4	4	4	3	3	4	4	3	4	4	4	4	4	4	4	4	4	3	4	3
3	3	3	3	3	3	4	4	4	4	4	4	4	4	3	4	5	4	4	4	4	3
3	4	4	4	4	4	4	3	3	3	3	4	4	4	4	4	4	2	4	4	4	4
3	3	3	3	4	3	3	3	3	3	3	3	4	4	3	3	4	3	4	3	3	3
3	3	3	3	4	4	4	4	4	4	3	4	4	4	3	4	4	3	3	3	3	3
3	4	3	3	3	3	4	4	4	4	3	4	4	4	3	4	4	4	4	3	3	3
4	4	4	4	3	3	3	3	3	4	4	4	4	4	3	4	4	4	4	4	4	4
2	3	2	3	4	4	4	4	4	4	4	4	4	4	4	3	4	3	3	3	3	3
3	4	4	4	4	4	4	4	4	3	4	5	4	5	4	4	4	4	4	3	4	3
3	3	3	3	3	3	4	3	3	4	4	4	4	4	4	4	4	3	4	3	3	3
4	4	4	4	4	4	4	4	4	5	5	5	5	5	4	4	4	5	3	4	4	4
3	3	3	3	5	4	4	4	4	4	4	4	4	4	4	4	4	4	5	5	3	4
3	4	4	4	5	4	4	4	4	5	4	5	5	5	4	4	4	4	4	3	4	4
4	3	3	4	4	4	4	4	4	4	4	3	4	4	4	4	4	4	4	4	4	4
4	3	4	4	4	4	4	4	4	4	4	4	4	3	4	4	4	4	4	4	4	5
4	4	4	4	4	4	4	4	4	5	4	5	5	5	3	4	4	4	4	4	4	4
4	3	3	4	4	4	3	3	3	4	3	4	4	4	3	4	4	3	3	4	3	3
